# Supplementary material for: Diversity of Trichoderma species associated with the black rot disease of Gastrodia elata, including four new species
Source: Front Microbiol. 2024 Jul 26;15:1420156. doi: 10.3389/fmicb.2024.1420156 (PMC11310069; doi:10.3389/fmicb.2024.1420156)
Supplement: Supplementary file 2 [file Table_1.XLSX]

## Sheet: Sheet1
Supplementary Table1. Isolation of the known species
The known sppecies	Number	Frequency
T. hamatum	33	0.358696
T. atroviride	17	0.184783
T. harzianum	16	0.173913
T. crassum	9	0.0978261
T. lixii	5	0.0543478
T. longipile	2	0.0217391
T.spirale	1	0.0108696
T. koningii	1	0.0108696
T. scalesiae	1	0.0108696
